# Supplementary material for: Artefacts in Volume Data Generated with High Resolution Episcopic Microscopy (HREM)
Source: Biomedicines. 2021 Nov 18;9(11):1711. doi: 10.3390/biomedicines9111711 (PMC8615656; doi:10.3390/biomedicines9111711)
Supplement: Supplementary file 1 [file biomedicines-09-01711-s001.zip]

Archive with 1 entries (1 files):
- biomedicines-1443410-supplementary.pdf
